# Supplementary material for: Optimization of 4-Anilinoquinolines as Dengue Virus Inhibitors
Source: Molecules. 2021 Dec 3;26(23):7338. doi: 10.3390/molecules26237338 (PMC8659069; doi:10.3390/molecules26237338)
Supplement: Supplementary file 1 [file molecules-26-07338-s001.zip]

Archive with 1 entries (1 files):
- molecules-1447606-supplementary.pdf
